# Supplementary material for: Phage strategies facilitate bacterial coexistence under environmental variability
Source: PeerJ. 2021 Nov 4;9:e12194. doi: 10.7717/peerj.12194 (PMC8572521; doi:10.7717/peerj.12194)
Supplement: Supplemental Information 2 [file peerj-09-12194-s002.odt]

Name
Value
Unit
Biovolume
Unit
norm. biovolume
Unit
Bacteria (B)
8.30 * 106
particle mL-1
4.34 * 106
µm3 mL-1
8.30 * 10-1

Infected bacteria (Bi)
1.70 * 106
particle mL-1
8.90 * 105
µm3 mL-1
1.70 * 10-1

Phages (P)
1.00 * 107
particle mL-1
1.64 * 103
µm3 mL-1
3.10 * 10-4

Half-saturation density (NH)
1.00 * 107
particle mL-1
5.23 * 106
µm3 mL-1
1.00

Switch point PtW
1.99 * 108
particles mL-1
1.04 * 108
µm3 mL-1
19.8997500

Switch point PtL
2.01 * 106
particles mL-1
1.05 * 106
µm3 mL-1
0.2010076

Half-saturation density (SH)
4.00 * 107
particles mL-1
2.09 * 107
µm3 mL-1
4.00

Infection rate (i)
1.64 * 10-10
mL hr-1
9.99 * 10-7
mL µm-3 hr-1
5.23
hr-1
